# Supplementary material for: Different environmental gradients affect different measures of snake β-diversity in the Amazon rainforests
Source: PeerJ. 2018 Sep 24;6:e5628. doi: 10.7717/peerj.5628 (PMC6162079; doi:10.7717/peerj.5628)
Supplement: Supplemental Information 2 [file peerj-06-5628-s002.zip]

Archive with 6 entries (6 files):
- Fraga et al_Diversity estimates.txt
- Fraga et al_Environmental residuals.txt
- Fraga et al_Raw environmental data.txt
- Fraga et al_Subsets of species per survey.txt
- Fraga et al_Traitmatrix.txt
- Snakes phylogeny_only sampled species.tre
