# Supplementary material for: Different environmental gradients affect different measures of snake β-diversity in the Amazon rainforests
Source: PeerJ. 2018 Sep 24;6:e5628. doi: 10.7717/peerj.5628 (PMC6162079; doi:10.7717/peerj.5628)
Supplement: Supplemental Information 2 [file peerj-06-5628-s002.zip › Fraga et al_Diversity estimates.txt]

	Site	TD1	TD2	FD	PD
1	Ducke1	-0.085800692	-0.724230027	6.460204	1.123340506
2	Ducke2	-0.034026346	-0.521358613	6.294435	1.015336228
3	Ducke3	0.167511785	-0.929974979	6.10276	0.988538776
4	M1	0.700365982	-0.688346697	6.79547	0.99359484
5	M2	0.008903976	0.205936057	6.018424	1.049246614
6	M3	0.043821104	0.357191639	5.206515	0.764059986
7	M4	0.239756322	0.396863864	5.668451	1.008175886
8	M5	0.540408965	0.413462057	6.822024	1.001251791
9	M6	0.20566654	0.216708654	5.833003	0.987759437
10	M7	1.226899506	0.015015837	4.667206	0.530549592
11	M8	0.09390369	0.30764938	6.740197	0.889448366
12	M9	-0.898094148	0.149057877	5.869011	1.019700503
13	M10	-0.260118442	1.181656502	5.628644	1.022219319
14	M11	0.182033075	-0.036139344	6.606935	0.977658442
15	Teotonio	0.260606719	-0.006925658	5.990511	0.988898595
16	Morrinho	-0.825573801	-0.246348021	6.448666	1.16219354
17	Pedra	-0.265517305	-0.037848987	5.61286	1.129869699
18	Bufalo	0.018900339	0.431886918	5.469492	1.058309388
19	Jirau_D	-0.75846645	-0.237304027	6.627312	1.171398596
20	Jirau_E	0.197285631	-0.009648403	5.739747	0.9470513
21	Jaci_D	-0.75846645	-0.237304027	6.627312	1.171398596
