# Supplementary material for: Different environmental gradients affect different measures of snake β-diversity in the Amazon rainforests
Source: PeerJ. 2018 Sep 24;6:e5628. doi: 10.7717/peerj.5628 (PMC6162079; doi:10.7717/peerj.5628)
Supplement: Supplemental Information 2 [file peerj-06-5628-s002.zip › Fraga et al_Environmental residuals.txt]

	Clay	HAND	Tree	Temperature	Precipitation
1	25.84602423	1.309734979	0.000240748	-2.53416711	-27.78913464
2	21.83775782	1.122957155	0.001396172	-1.461665879	-25.77605612
3	17.64773311	1.540382902	0.002725181	-1.378272487	-24.76101277
4	-2.625540967	0.260760256	-0.99143712	1.912371611	-24.52819315
5	-1.522921749	0.405563633	0.087954579	3.420323975	-24.07578297
6	-2.22488557	-0.878100896	0.095443192	1.228950262	-30.56913415
7	-9.876689873	-1.294135154	0.157099698	1.759080982	-13.29311348
8	-12.10994206	0.95084472	0.254781039	1.457293947	31.0132276
9	-10.37887772	-0.933148541	0.257724683	0.818472418	30.43916119
10	-1.33632408	-2.645793205	0.290903087	0.900369599	42.81471516
11	-16.36439091	-0.688804294	0.287715759	-0.044948622	72.18535974
12	-21.34396632	-1.658520176	0.308360246	-0.979606008	78.55792742
13	-25.31439344	-0.270296449	0.314706886	-2.403541868	23.20301456
14	-22.22360773	-0.174856325	-0.846670495	-4.458511734	5.734269303
15	22.12144329	-0.164868115	0.623028841	-5.718550675	-7.689126866
16	-5.362277215	0.354935165	-1.070383258	-5.724367616	-1.690176186
17	15.97459548	1.060748025	0.620941066	2.103863234	-22.17999089
18	13.62277303	0.621680234	0.400619642	1.71648906	-18.24986942
19	7.429007553	-0.095667545	0.420162011	4.942744632	-27.02866486
20	4.275052621	0.347236244	-0.738178259	6.057568917	-28.00795168
21	1.929430483	0.829347386	-0.477133698	-1.613896639	-8.309467782
