# Supplementary material for: Different environmental gradients affect different measures of snake β-diversity in the Amazon rainforests
Source: PeerJ. 2018 Sep 24;6:e5628. doi: 10.7717/peerj.5628 (PMC6162079; doi:10.7717/peerj.5628)
Supplement: Supplemental Information 2 [file peerj-06-5628-s002.zip › Fraga et al_Raw environmental data.txt]

	Site	Longitude	Latitude	Geographic_distance	Clay_content	logHAND	logTree_cover	Temperature	Precipitation
1	Ducke1	-59.935777	-2.934735	-3.965072213	40.35	5.01331529	5.382026635	223	283
2	Ducke2	-59.927719	-2.959953	-3.949641092	36.42	4.826247215	5.382026635	224	285
3	Ducke3	-59.924471	-2.984484	-3.931891689	32.32	5.243339106	5.382026635	224	286
4	M1	-59.864575	-3.371297222	-3.657191719	13.44	3.958549506	4.36729583	226	286
5	M2	-60.34	-3.683	-3.123400536	17.25	4.093312567	5.406719247	225	286
6	M3	-60.738	-4.132	-2.525614084	19.58	2.798404006	5.369447852	220	279
7	M4	-60.957	-4.375	-2.199941915	13.58	2.376244035	5.406719247	219	296
8	M5	-61.24	-4.615	-1.838495215	13.18	4.614425297	5.477336814	217	340
9	M6	-61.5472236	-5.0128155	-1.335943306	17.46	2.720979314	5.442651256	214	339
10	M7	-61.928575	-5.281458333	-0.892833471	28.75	1	5.442651256	212	351
11	M8	-62.1937041	-5.6292812	-0.455516147	15.94	2.948763215	5.406719247	209	380
12	M9	-62.48903166	-5.957482355	-0.015929777	13.19	1.970778957	5.394449155	206	386
13	M10	-62.9382528	-6.5719351	0.74519772	13.08	3.344686298	5.343805422	201	330
14	M11	-63.1285108	-7.2115423	1.372016291	19.35	3.428336312	4.135494216	196	312
15	Teotonio	-64.095484	-8.810607	3.232224728	73.13	3.403335034	5.465908119	186	297
16	Morrinhos	-64.01956667	-8.8655	3.230986654	45.64	3.923161601	3.772588722	186	303
17	Pedras	-64.63388889	-9.158888889	3.83294573	70.03	4.617651945	5.418840608	191	282
18	Bufalos	-64.51605556	-9.14375	3.750497227	67.26	4.180134965	5.204692619	191	286
19	JirauD	-64.71083333	-9.324166667	4.011492779	62.39	3.457878004	5.204692619	193	277
20	JirauE	-64.73758333	-9.334733333	4.035931916	59.36	3.900322106	4.044522438	194	276
21	Jaci	-64.33023333	-9.194266667	3.680178119	55.21	4.38912478	4.33220451	188	296
