# Supplementary material for: Different environmental gradients affect different measures of snake β-diversity in the Amazon rainforests
Source: PeerJ. 2018 Sep 24;6:e5628. doi: 10.7717/peerj.5628 (PMC6162079; doi:10.7717/peerj.5628)
Supplement: Supplemental Information 2 [file peerj-06-5628-s002.zip › Fraga et al_Traitmatrix.txt]

	Maximum_offspring	Maximum_SVL	Tail_lenght	Eye_size	Aquatic	Terrestrial	Arboreal	Cryptozoic	Fossorial	Diurnal	Nocturnal	Active_forager	Ambush_forager	Earthworms	Birds	Frogs	Centipedes	Snakes	Lizards	Mammals	Fish	Snails	Bird_eggs	Squamata_eggs	Tadpoles	Tail_sting	Hide_head	Strike	Cloacal_discharge	Bite	Serratic	Constriction	Flat_body	Enlarge_head	Split	Inflate_neck	Venom	Vomit	Liana_imitation	Show_mucosa	Ball	Sound	Shake_tail	Autotomy	Oviparous	Viviparous
Atractus_schach	5	39.1	10.75	15.5	0	1	0	1	1	1	1	1	0	1	0	0	0	0	0	0	0	0	0	0	0	0	1	0	0	0	0	0	0	0	0	0	0	0	0	0	0	0	0	0	1	0
Boa_constrictor	64	420	11	11.25	0	1	1	0	0	1	1	1	1	0	1	0	0	0	1	1	0	0	0	0	0	0	0	1	1	1	1	1	0	0	0	0	0	0	0	0	0	1	0	0	0	1
Bothrops_atrox	43	160	13.95	12.5	0	1	0	0	0	0	1	0	1	0	0	1	1	1	1	1	0	0	0	0	0	0	0	1	1	0	0	0	0	1	0	0	1	0	0	0	0	0	1	0	0	1
Bothrops_taeniata	40	80	15	14	0	0	1	0	0	0	1	0	1	0	0	1	0	0	1	1	0	0	0	0	0	0	0	1	1	0	0	0	0	1	0	0	1	0	0	0	0	0	1	0	0	1
Chironius_fuscus	8	150.3	33.75	18.5	0	1	1	0	0	1	0	1	0	0	0	1	0	0	0	0	0	0	0	0	0	0	0	0	0	0	0	0	0	0	1	1	0	0	0	0	0	0	0	0	1	0
Clelia_clelia	20	228	18.45	14	0	1	0	0	0	0	1	1	0	0	0	0	0	1	1	1	0	0	0	0	0	0	0	0	0	0	0	1	0	0	0	0	0	1	0	0	0	0	0	0	1	0
Corallus_hortulanus	40	176.15	21.5	14.75	0	0	1	0	0	0	1	1	1	0	1	1	0	0	1	1	0	0	0	0	0	0	0	1	1	1	0	1	0	0	1	0	0	0	0	0	1	0	0	0	0	1
Dipsas_indica	6	86.75	28.95	25	0	0	1	0	0	0	1	1	0	0	0	0	0	0	0	0	0	1	0	0	0	0	0	0	1	0	0	0	0	1	0	0	0	0	0	0	0	0	0	0	1	0
Drepanoides_anomalus	3	67.15	23.7	21	0	1	0	0	0	0	1	1	0	0	0	0	0	0	0	0	0	0	0	1	0	0	0	0	1	0	1	0	1	0	0	0	0	0	0	0	0	0	0	0	1	0
Drymoluber_dichrous	6	116.6	28.65	22.5	0	1	1	0	0	1	0	1	0	0	0	0	0	1	1	0	0	0	0	1	0	0	0	0	0	1	0	0	1	1	0	0	0	0	0	0	0	0	1	1	1	0
Epicrates_cenchria	25	188.75	13.1	11.25	0	1	1	0	0	1	1	1	0	0	1	0	0	0	0	0	0	0	1	0	0	0	0	1	1	1	0	1	0	0	0	0	0	0	0	0	1	1	0	0	0	1
Erythrolamprus_reginae	5	78.6	25.6	18.5	0	1	0	0	0	1	0	1	0	0	0	1	0	0	1	0	0	0	0	0	1	0	0	0	1	0	0	0	1	0	0	0	0	0	0	0	0	0	0	0	1	0
Erythrolamprus_typhlus	5	79.65	21.45	20	0	1	0	0	0	1	0	1	0	0	0	1	0	0	0	0	0	0	0	0	0	0	1	0	1	1	0	0	1	0	0	0	0	0	0	0	0	0	0	0	1	0
Helicops_angulatus	20	71.05	27.1	12	1	0	0	0	0	0	1	1	1	0	0	1	0	0	1	0	1	0	0	0	1	0	0	0	0	1	0	0	1	1	0	0	0	0	0	0	0	0	1	0	1	0
Imantodes_cenchoa	5	117	29.6	20	0	0	1	0	0	0	1	1	0	0	0	1	0	0	1	0	0	0	0	0	0	0	0	0	1	0	0	0	0	0	0	0	0	0	0	0	0	0	0	0	1	0
Imantodes_lentiferus	5	120	30	30	0	0	1	0	0	0	1	1	0	0	0	1	0	0	1	0	0	0	0	0	0	0	0	0	1	0	0	0	0	0	0	0	0	0	0	0	0	0	0	0	1	0
Leptodeira_annulata	7	83.15	27.45	14	0	1	0	0	0	0	1	1	0	0	0	1	0	0	1	0	0	0	0	0	1	0	0	0	1	1	0	0	0	1	0	0	0	0	0	0	0	0	1	0	1	0
Oxyrhopus_occipitalis	17	44.3	20.75	10	0	1	0	0	0	0	1	1	0	0	0	0	0	0	1	0	0	0	0	0	0	0	0	0	0	1	0	1	0	0	0	0	0	0	0	0	0	0	0	0	1	0
Oxyrhopus_melanogenys	12	63	25	15	0	1	0	0	0	0	1	1	0	0	0	0	0	0	1	1	0	0	0	0	0	0	0	0	0	0	0	1	0	0	0	0	0	0	0	0	0	0	0	0	1	0
Philodryas_argentea	8	131.35	38.9	17	0	0	1	0	0	1	0	1	0	0	0	1	0	0	1	0	0	0	0	0	0	0	0	0	1	1	0	0	0	0	0	0	0	0	1	0	0	0	0	0	1	0
Pseudoboa_coronata	5	102.55	23.75	13.25	0	1	0	0	0	0	1	1	0	0	1	0	0	0	1	1	0	0	0	0	0	0	0	0	0	0	0	1	0	0	0	0	0	0	0	0	0	0	0	0	1	0
Rhinobothryum_lentiginosum	3	147.4	20.55	17	0	1	1	0	0	1	0	1	0	0	0	0	0	0	1	0	0	0	0	0	0	0	0	0	0	0	0	0	0	1	0	0	0	0	0	0	0	0	1	0	1	0
Siphlophis_compressus	9	125.4	21.5	21	0	1	1	0	0	0	1	1	0	0	0	0	0	0	1	0	0	0	0	0	0	0	1	0	1	0	0	0	0	0	0	0	0	0	0	0	0	0	0	0	1	0
Spilotes_pullatus	12	230	25.6	18.5	0	1	1	0	0	1	0	1	0	0	1	1	0	0	1	1	0	0	1	0	0	0	0	1	0	1	0	0	0	0	1	1	0	0	0	0	0	0	0	0	1	0
Taeniophallus_brevirostris	3	40.5	20.3	25	0	1	0	1	0	1	0	1	0	0	0	0	0	0	1	0	0	0	0	0	0	1	0	0	1	0	0	0	0	0	0	0	0	0	0	0	0	0	0	0	1	0
Xenopholis_scalaris	3	34.15	16.65	14	0	1	0	1	0	0	1	1	0	0	0	1	0	0	1	0	0	0	0	0	0	0	0	0	0	0	0	0	1	0	0	0	0	0	0	0	0	0	0	0	1	0
