# Supplementary material for: Different environmental gradients affect different measures of snake β-diversity in the Amazon rainforests
Source: PeerJ. 2018 Sep 24;6:e5628. doi: 10.7717/peerj.5628 (PMC6162079; doi:10.7717/peerj.5628)
Supplement: Supplemental Information 2 [file peerj-06-5628-s002.zip › Snakes phylogeny_only sampled species.tre]

((Boa_constrictor:0.1132729393,(Corallus_hortulanus:0.0838136908,Epicrates_cenchria:0.08879023626)100:0.02748925324)98:0.1067202272,((Bothriopsis_taeniata:0.05047831956,Bothrops_atrox:0.05304531211)30:0.2062552331,(((Spilotes_pullatus:0.1093289593,Chironius_fuscus:0.05876510871)98:0.01148173938,(Drymoluber_dichrous:0.1225388857,Rhinobothryum_lentiginosum:0.1139786246)87:0.005559998545)24:0.08636559159,((((Imantodes_lentiferus:0.05594714015,Imantodes_cenchoa:0.0475286519)100:0.03617341978,Leptodeira_annulata:0.08940601765)33:0.02178094899,(Atractus_schach:0.08552963965,Dipsas_indica:0.089138694)70:0.02120477405)90:0.03532210785,((Liophis_reginae:0.02872364974,Liophis_typhlus:0.06770707719)88:0.1766506514,(Xenoxybelis_argenteus:0.1110145453,(Taeniophallus_brevirostris:0.1127883559,(Helicops_angulatus:0.1290671915,(Xenopholis_scalaris:0.151801751,(Siphlophis_compressus:0.08321935155,((Oxyrhopus_formosus:0.0283335391,Oxyrhopus_melanogenys:0.04377182277)67:0.02413516855,((Clelia_clelia:0.02798645392,Drepanoides_anomalus:0.03231372244)87:0.01485911636,Pseudoboa_coronata:0.0666661182)74:0.02670511179)95:0.01453865639)100:0.08131985945)68:0.005537243715)91:0.008734954097)46:0.001160038429)90:0.007708213356)90:0.02726716062)100:0.05082457621)68:0.05871744638)95:0.1529604562)7;
